# Supplementary material for: Emerging mutation in SARS-CoV-2 facilitates escape from NK cell recognition and associates with enhanced viral fitness
Source: PLoS Pathog. 2024 Dec 9;20(12):e1012755. doi: 10.1371/journal.ppat.1012755 (PMC11658698; doi:10.1371/journal.ppat.1012755)
Supplement: S1 Table — (XLSX) [file ppat.1012755.s006.xlsx]

## Sheet: Sheet1
Genbank or GISAID identifier	Virus	Isolation species	Collection year	Isolation country	Peptide sequence	p2M present
NC_002645.1	HCoV-229E reference strain	N/A	N/A	N/A	VAPLRAPTM	No
KF514430	HCoV-229E	Human	1993	USA	VAPLRAPTM	No
JX503061	HCoV-229E	Human	2009	Italy	VAPLRAPTM	No
JX503060	HCoV-229E	Human	2010	Netherlands	VAPLRAPTM	No
MH828489	HCoV-229E	Human	2013	Vietnam	VAPLRAPTM	No
ON554097	HCoV-229E	Human	2015	China	VAPLRAPTM	No
KU291448	HCoV-229E	Human	2015	Germany	VAPLRAPTM	No
KY983587	HCoV-229E	Human	2015	USA	VAPLRAPTM	No
KY674914	HCoV-229E	Human	2016	USA	VAPLRAPTM	No
MT438697	HCoV-229E	Human	2017	USA	VAPLRAPTM	No
ON554125	HCoV-229E	Human	2018	China	VAPLRAPTM	No
MN306046	HCoV-229E	Human	2019	USA	VAPLRAPTM	No
MT797634	HCoV-229E	Human	2020	HongKong	VAPLRAPTM	No
OK662398	HCoV-229E	Human	2021	Finland	VAPLRAPTM	No
ON791801	HCoV-229E	Human	2022	USA	VAPLRAPTM	No
NC_006577.2	HCoV-HKU1 reference strain	N/A	N/A	N/A	VASLSAPTL	No
HM034837	HCoV-HKU1	Human	2005	France	VASLSAPTL	No
KT779555	HCoV-HKU1	Human	2009	China	VASLSAPTL	No
KF430201	HCoV-HKU1	Human	2010	USA	VASLSAPTL	No
LC315650	HCoV-HKU1	Human	2014	Japan	VASLSAPTL	No
KY983584	HCoV-HKU1	Human	2015	USA	VASLSAPTL	No
LC315651	HCoV-HKU1	Human	2016	Japan	VANLSAPTL	No
MH940245	HCoV-HKU1	Human	2017	Thailand	VANLSAPTL	No
ON128609	HCoV-HKU1	Human	2018	China	VASLSAPTL	No
LC687393	HCoV-HKU1	Human	2019	Japan	VASLSAPTL	No
OR260091	HCoV-HKU1	Human	2022	Netherlands	VANLSAPTL	No
PP591763	HCoV-HKU1	Human	2023	USA	VASLSAPTL	No
NC_005831.2	HCoV-NL63 reference strain	N/A	N/A	N/A	VQPLRAPTI	No
KF530110	HCoV-NL63	Human	1983	USA	VQPLRAPTI	No
KF530108	HCoV-NL63	Human	1989	USA	VQPLRAPTI	No
KF530109	HCoV-NL63	Human	1990	USA	VQPLRAPTI	No
KF530107	HCoV-NL63	Human	1991	USA	VQPLRAPTI	No
KF530105	HCoV-NL63	Human	2001	USA	VQPLRAPTI	No
JX504050	HCoV-NL63	Human	2004	USA	VQPLRAPTI	No
JQ765573	HCoV-NL63	Human	2005	USA	VQPLRAPTI	No
JX104161	HCoV-NL63	Human	2008	China	VQPLRAPTI	No
JQ765567	HCoV-NL63	Human	2009	USA	VQPLRAPTI	No
MG428702	HCoV-NL63	Human	2010	Kenya	VQPLRAPTI	No
MG772808	HCoV-NL63	Human	2014	South Korea	VQPLRAPTI	No
KT266906	HCoV-NL63	Human	2015	Haiti	VQPLRAPTI	No
ON553967	HCoV-NL63	Human	2016	China	VQPLRAPTI	No
MZ221193	HCoV-NL63	Human	2017	China	VQPLRAPTI	No
LC687395	HCoV-NL63	Human	2018	Japan	VQPLRAPTI	No
MN306040	HCoV-NL63	Human	2019	USA	VQPLRAPTI	No
PP187314	HCoV-NL63	Human	2021	USA	VQPLRAPTI	No
PP591769	HCoV-NL63	Human	2023	USA	VQPLRAPTI	No
NC_006213.1	HCoV-OC43 reference strain	N/A	N/A	N/A	VANLSAPTL	No
KF530093	HCoV-OC43	Human	1983	USA	VANLSAPTL	No
KF530060	HCoV-OC43	Human	1985	USA	VANLSAPTL	No
KF530086	HCoV-OC43	Human	1987	USA	VANLSAPTL	No
KF530073	HCoV-OC43	Human	1989	USA	VANLSAPTL	No
KF530088	HCoV-OC43	Human	1990	USA	VANLSAPTL	No
KF530091	HCoV-OC43	Human	1991	USA	VANLSAPTL	No
KF530074	HCoV-OC43	Human	1992	USA	VANLSAPTL	No
KF530090	HCoV-OC43	Human	1993	USA	VANLSAPTL	No
KF530084	HCoV-OC43	Human	1995	USA	VANLSAPTL	No
KF530098	HCoV-OC43	Human	1996	USA	VANLSAPTL	No
KF530080	HCoV-OC43	Human	1997	USA	VANLSAPTL	No
KF530069	HCoV-OC43	Human	1998	USA	VANLSAPTL	No
KF530081	HCoV-OC43	Human	1999	USA	VANLSAPTL	No
KF530092	HCoV-OC43	Human	2000	USA	VANLSAPTL	No
KY014281	HCoV-OC43	Human	2002	France	VANLSAPTL	No
KF923905	HCoV-OC43	Human	2005	China	VANLSAPTL	No
KF923900	HCoV-OC43	Human	2006	China	VANLSAPTL	No
KY014282	HCoV-OC43	Human	2007	France	VANLSAPTL	No
KF923923	HCoV-OC43	Human	2008	China	VANLSAPTL	No
KF923922	HCoV-OC43	Human	2009	China	VANLSAPTL	No
OQ828657	HCoV-OC43	Human	2010	USA	VANLSAPTL	No
KX344031	HCoV-OC43	Human	2011	Mexico	VANLSAPTL	No
KX538968	HCoV-OC43	Human	2012	Malaysia	VANLSAPTL	No
MW559057	HCoV-OC43	Human	2013	China	VANLSAPTL	No
LC315647	HCoV-OC43	Human	2014	Japan	VANLSAPTL	No
KY967356	HCoV-OC43	Human	2015	USA	VANLSAPTL	No
MF374983	HCoV-OC43	Human	2016	USA	VANLSAPTL	No
ON554046	HCoV-OC43	Human	2017	China	VANLSAPTL	No
MN026164	HCoV-OC43	Human	2018	Kenya	VANLSAPTL	No
LC687399	HCoV-OC43	Human	2019	Japan	VANLSAPTL	No
OQ331224	HCoV-OC43	Human	2020	USA	VANLSAPTL	No
OK662397	HCoV-OC43	Human	2021	Finland	VANLSAPTL	No
FJ588686	Sarbeco	Bat	2006	China	VMPLSAPTL	Yes
KF569996	Sarbeco	Bat	2011	China	VMPLSAPTL	Yes
KY417144	Sarbeco	Bat	2012	China	VMPLTAPTL	Yes
KJ473812	Sarbeco	Bat	2013	China	VMPLSAPTL	Yes
KY417151	Sarbeco	Bat	2014	China	VMPLSAPTL	Yes
MG772934	Sarbeco	Bat	2015	China	VMPLSAPTL	Yes
MK211378	Sarbeco	Bat	2016	China	VMPLSAPTL	Yes
OR233295	Sarbeco	Bat	2017	Vietnam	VMPLSAPTL	Yes
OQ503499	Sarbeco	Bat	2019	China	VMPLSAPTL	Yes
MW251308	Sarbeco	Bat	2020	Thailand	VMPLSAPTL	Yes
OQ297705	Sarbeco	Bat	2021	China	VMPLSAPTL	Yes
OM995891	Sarbeco	Bat	2022	USA	VMPLSAPTL	Yes
MT040336	Sarbeco	Pangolin	2017	China	VMPLSAPTL	Yes
MT072864	Sarbeco	Pangolin	2018	China	VMPLSAPTL	Yes
OQ297708	Sarbeco	Pangolin	2019	China	VMPLSAPTL	Yes
OP367602	SARS-CoV-2 BQ.1	Human	2022	USA	VIPLSAPTL	No
EPI_ISL_15542460	SARS-CoV-2 BQ.1.1	Human	2022	Sweden	VIPLSAPTL	No
EPI_ISL_16814108	SARS-CoV-2 BQ.1.1.1	Human	2023	Germany	VIPLSAPTL	No
EPI_ISL_16287185	SARS-CoV-2 BQ.1.1.2	Human	2022	England	VIPLSAPTL	No
EPI_ISL_16248098	SARS-CoV-2 BQ.1.2	Human	2022	Spain	VIPLSAPTL	No
EPI_ISL_16590298	SARS-CoV-2 BQ.1.3	Human	2022	Germany	VIPLSAPTL	No
EPI_ISL_16565179	SARS-CoV-2 BQ.1.4	Human	2022	England	VIPLSAPTL	No
EPI_ISL_16597617	SARS-CoV-2 BQ.1.5	Human	2023	Germany	VIPLSAPTL	No
EPI_ISL_15687705	SARS-CoV-2 BQ.1.1.18	Human	2022	France	VIPLSAPTL	No
EPI_ISL_17285457	SARS-CoV-2 BQ.1.1.45	Human	2023	Italy	VIPLSAPTL	No
EPI_ISL_17007856	SARS-CoV-2 BQ.1.1.72	Human	2023	England	VIPLSAPTL	No
EPI_ISL_17188319	SARS-CoV-2 BQ.1.25.1	Human	2023	England	VIPLSAPTL	No
EPI_ISL_16487202	SARS-CoV-2 BQ.1.31	Human	2022	Germany	VIPLSAPTL	No
ON249995	SARS-CoV-2 BA.5	Human	2022	USA	VMPLSAPTL	Yes
NC_045512.2	SARS-CoV-2 ancestral	Human	2019	China	VMPLSAPTL	Yes
AY274119.3	SARS-CoV-1	Human	2003	Canada	VMPLSAPTL	Yes
